# Supplementary material for: The Effects of Alloying Elements Cr, Al, and Si on Oxidation Behaviors of Ni-Based Superalloys
Source: Materials (Basel). 2022 Oct 20;15(20):7352. doi: 10.3390/ma15207352 (PMC9609945; doi:10.3390/ma15207352)
Supplement: Supplementary file 1 [file materials-15-07352-s001.zip]

Archive with 1 entries (1 files):
- materials-1965615-supplementary.pdf
